# Supplementary material for: Correction: The Effects of Compensatory Scanning Training on Mobility in Patients with Homonymous Visual Field Defects: A Randomized Controlled Trial
Source: PLoS One. 2016 Oct 27;11(10):e0165863. doi: 10.1371/journal.pone.0165863 (PMC5082912; doi:10.1371/journal.pone.0165863)
Supplement: S1 File — (XLSX) [file pone.0165863.s001.xlsx]

## Sheet: DATA
HVFD (1) or HealthyControl (0)	group (1=training group, 2=waiting list control group)	sex (0=male, 1=female)	age	TimeSinceLesion (months)	Etiology (1=infarction, 2=hemorrhage, 3=tumor resection, 4=TBI, 5=other)	SideHVFD (0=left, 1=right)	TypeVFD (0=quadrantanopia, 1=hemianopia)	FFS_1	FFS_2	VOD_1	VOS_1	VOD_2	VOS_2	contrastsens_corrected_1	contrastsens_corrected_2	ChangeInBorderVFD_12_OS (0=no change, 1=seeing VF increased with regard to earlier measurement, 2=seeing VF decreased with regard to earlier measurement, 3=both increase and decrease found)	ChangeInBorderVFD_12_OD (0=no change, 1=seeing VF increased with regard to earlier measurement, 2=seeing VF decreased with regard to earlier measurement, 3=both increase and decrease found)	education (Verhage)	VFQ_total_1	VFQ_total_2	IMQ_1	IMQ_2	CVD_1	CVD_2	DigitSpanForward_1	DigitSpanForward_2	Empty_DsScore_1	Empty_Speed_NO_1	Empty_Speed_DS_1	Empty_DsScore_2	Empty_Speed_NO_2	Empty_Speed_DS_2	Obst_DsScore_1	Obst_Speed_NO_1	Obst_Speed_DS_1	Obst_PPWStovEmptyDS_DS_1	Obst_contact_NO_tot_1	Obst_contact_DS_tot_1	Obst_DsScore_2	Obst_Speed_NO_2	Obst_Speed_DS_2	Obst_PPWStovEmptyDS_DS_2	Obst_contact_NO_tot_2	Obst_contact_DS_tot_2	TT5_RTleft_1	TT5_RTright_1	TT5_RTblind_1	TT5_RTseeing_1	TT7_RTleft_1
0		1	58															5							5		0.75	1.23	1.17				0.8	0.9	0.81	69.77	0	1							697	928.5			821.8
0		1	55															5							5		1	1.4	1.35				1	0.88	0.8	59.09	0	0							937.5	970.8			888.5
0		0	64															7							4		0.8	1.46	1.21				0.71	0.73	0.81	67.44	0	0							905	871.8			944.5
0		1	62															7							7		0.33	1.52	1.4				1	1.09	0.97	69.44	0	0							905	912			822.3
0		0	65															7							7		0.67	1.35	1.21				0.75	0.74	0.63	51.79	0	0							871.5	763.8			822
0		1	69															6							4		1	1.4	1.3				1	0.7	0.59	45.76	1	1							971	1219.3			986.5
0		1	30															5							6		1	1.46	1.3				1	0.95	0.8	61.36	0	0							747.5	714.5			771
0		1	43															6							5		1	1.35	1.3				0.83	0.95	0.83	64.29	0	0							1169	1086.5			985.3
0		1	44															6							5		1	1.37	1.3				1	0.81	0.76	58.7	0	0							1086	1087			953.8
0		1	76															6							5		0.67	1.37	1.35				1	0.88	0.73	54.17	1	2							1467.3	1334.8			1152
0		1	65															6							5		1	1.25	1.17				0.83	0.83	0.8	68.18	3	1							970	970.3			968.8
0		0	70															6							6		0.75	1.21	1.3				0.6	0.8	0.61	47.37	0	1							1103.3	1483.5			1128.3
0		1	30															6							4		0.75	1.49	1.4				1	1	0.92	65.79	0	0							756	796.5			861.8
0		0	35															6							5		1	1.63	1.46				0.8	1.09	0.92	63.16	0	0							713.5	582			746.3
0		1	42															5							5		1	1.23	1.21				0.57	0.67	0.56	46.03	0	0							888.5	971			1004
0		1	54															5							5		1	1.11	1.09				0.8	0.78	0.7	64	1	1							821.5	854.8			885.5
0		1	54															5							5		1	1.25	1.25				1	0.85	0.78	62.22	0	1							787.5	863.8			1011
0		1	42															5							5		0.67	1.32	1.3				0.6	0.85	0.8	61.36	0	0							722.8	788			863.3
0		0	73															4							5		0	1.06	1.03				0.57	0.59	0.49	47.89	0	2							1078.3	912.5			951.5
0		1	72															4							5		0.33	1.46	1.4				1	0.95	0.85	60.98	0	0							872	921.5			1003.5
0		1	58															5							4		0.67	1.4	1.4				1	0.9	0.74	53.19	0	0							1582	2244.3			1285.5
0		0	42															5							5		0.75	1.21	1.25				0.57	0.71	0.57	45.9	1	1							772.5	830.3			810.5
0		1	59															6							5		1	1.59	1.59				0.75	1.06	0.85	53.66	0	1							1044.8	1110.8			1152.8
0		1	44															5							5		0.25	1.23	0.88				0	0.8	0.51	57.97	0	0							821.5	838			894
0		0	28															5							7		0.5	1.37	1.25				0.6	0.85	0.63	50	0	0							771	796.8			802
1	1	0	39	15.4	2	0	1	52	51	1.2	0.95	1.15	0.76	2	2	0	0	5	72.79	83.42	1.71	1.83	0.56	0.31	4					0.67	1.15	1.03							0.29	0.65	0.52	50.75	0	0	672.5	854.5	672.5	854.5	1582.5
1	1	0	55	22.4	1	1	1	48	50	0.95	1.2	1.05	0.76	1.58	2	0	0	7	62.46	65.33	3.46	2.74	0.69	0.54	5	6				1	1.27	1.3							0.63	0.69	0.53	40.91	0	1	953.8	697.8	697.8	953.8	937
1	1	1	64	19	1	0	0	60	67	0.95	0.95	0.76	0.95	2	2	1	1	5	73.9	69.43	1.83	1.71	0.43	0.48	5	6	1	1.21	1.21	0.67	1.15	1.17	1	0.57	0.47	38.67	1	0	0.67	0.65	0.59	50.85	0	0	1011.8	879.8	1011.8	879.8	1922.3
1	1	0	65	10.7	1	0	0	59	64	1.15	0.95	1	0.95	2	2	2	2	5	81.78	77.54	2.86	1.94	0.3	0.4	5	5	1	0.91	0.9	1	0.95	0.97	0.8	0.5	0.36	40.62	0	2	0.78	0.51	0.44	45.57	0	2	714	1070	714	1070	1565
1	1	0	51	9.5	1	0	1	64	65	0.76	1	1.05	1.05	2	2	1	1	4	50.87	66.97	3.6	2.66	0.52	0.41	5	6	1	0.85	0.85	1	0.99	0.95	0.44	0.51	0.34	39.42	0	1	0.88	0.45	0.36	37.76	0	0	1004	987.3	1004	987.3	1325
1	1	0	57	8.3	1	0	1	53	53	0.76	1.38	0.91	1	2	2	0	0	5	73.52	68.45	2.47	1.91	0.58	0.37	5	4	0.67	1.35	1.3	1	1.23	1.09	0.43	0.51	0.48	36.99	0	2	0.5	0.59	0.51	46.38	2	0	904	739.3	904	739.3	1434.3
1	1	0	56	10.7	1	0	1	62	64	0.95	0.72	1.1	1.2	2	2	2	2	6	63.22	65.23	2.92	2.67	0.58	0.38	5	5	1	1.49	1.4	1	1.32	1.21	1	0.85	0.83	59.52	1	3	1	0.8	0.58	48.33	0	1	921	673.8	921	673.8	1492
1	1	1	27	11.1	2	0	1	55	53	0.58	0.72	0.69	0.72	2	2	0	0	5	41.82	54.05	2.89	1.81	0.6	0.33	5	6	0.67	1.15	1	1	1.25	1.21	0.67	0.73	0.53	53.03	0	0	0.8	0.76	0.65	53.7	1	0	1243.5	978.3	1243.5	978.3	1714.8
1	1	1	42	23	1	0	1	50	53	1.45	1.45	1.58	1.15	2	2	0	1	5	50.42	51.25	3.06	2.94	0.41	0.45	6	5	1	1.01	0.83	1	1.11	0.97	0.67	0.46	0.28	33.07	1	2	0.29	0.6	0.41	42.35	1	1	2483.8	1301.3	2483.8	1301.3	1782.5
1	2	0	74	9.4	1	1	1	80	73	0.76	0.58	0.72	0.83	2	2	2	2	6	86.52	87.39	1.83	1.57	0.21	0.24	7	7	1	1.35	1.3	0.5	1.23	1.17	0.25	0.83	0.67	51.92	0	0	0.5	0.73	0.64	54.55	1	0	1060.8	1078	1078	1060.8	1012.3
1	1	1	63	9.6	1	0	1	49	48	0.91	1.26	1.15	1.05	2	2	0	0	4	49.51	70.91	2.91	2.5	0.44	0.38	6	5	0	1	0.95	0	0.96	0.85	0	0.5	0.41	43.02	1	2	0	0.53	0.49	56.94	0	1	1127	1070.5	1127	1070.5	1797.5
1	1	0	60	8.7	1	0	1	53	55	0.66	0.79	0.69	0.66	2	2	2	0	5	65.34	66.7	1.53	1.86	0.28	0.34	4	4	0.67	1.15	1.06	1	1	0.92	0.83	0.53	0.51	47.83	0	1	0.88	0.49	0.42	45.78	0	1	754	1095	754	1095	1447.5
1	2	0	72	9.5	2	0	1	50	50	0.46	0.6	0.5	0.52	1.58	1.43	0	0	6	50.91	44.24	2.5	2.71	0.35	0.61	6	8	0.5	0.89	0.83	1	0.88	0.81	0.83	0.34	0.27	32.56	3	4	0.43	0.43	0.3	36.75	4	4	1467	1442.5	1467	1442.5	2062.5
1	2	0	52	15.4	1	0	0	62	51	0.87	0.76	0.79	0.66	2	2	3	3	4	60.11	75.61	2.4	2.03	0.53	0.42	5	5	0.5	1.17	1.09	1	1.21	1.13	0.25	0.8	0.7	64	1	2	0.8	0.78	0.69	60.78	0	3	880	714.5	880	714.5	1056.3
1	2	1	71	7.2	1	1	1	59	58	0.91	0.91	1.26	1.32	2	2	2	2	4	58.38	59.21	3.2	3.31	0.51	0.43	4	4	0.75	1.03	0.9	1	0.88	0.9	0.17	0.49	0.43	47.56	1	5	0.56	0.43	0.31	34.51	0	2	1070	1906	1906	1070	1377
1	1	1	65	30.1	4	1	1	51	51	0.72	0.72	0.72	0.79	1.86	1.86	0	0	7	81.46	80.5	3.2	1.97	0.68	0.39	4	4	0.5	1.37	1.25	1	1.32	1.25	0.5	0.48	0.73	58.33	5	2	1	0.73	0.67	53.85	0	0	838.5	937.8	937.8	838.5	1037
1	2	1	54	18.1	1	0	1	75	76	0.76	1	1.15	1.38	2	2	3	1	5	50.27	46.02	3.6	3.6	0.63	0.66	5	5	1	0.7	0.7	0.67	0.93	0.95	0.38	0.45	0.33	47.17	0	1	0.67	0.63	0.51	54.41	0	0	1170	881	1170	881	1169
1	2	0	70	61.4	1	0	1	60	52	0.79	0.83	1	0.72	1.86	2	0	0	6	62.36	39.54	2.26	3.29	0.48	0.68	4	5	1	0.85	0.78	0.8	0.83	0.74	0.86	0.44	0.44	56.96	1	5	0.78	0.43	0.4	53.41	1	2	2517.3	2715.5	2517.3	2715.5	2567.5
1	2	0	62	16	1	0	1	54	62	1.45	1	1.15	0.87	2	1.86	1	0	2	74.55	78.71	1.09	1	0.13	0.06	4	4	1	0.95	0.76	1	1.04	0.97	0.92	0.42	0.29	38.33	3	4	0.64	0.39	0.32	32.73	3	5	1029	846.8	1029	846.8	1813.8
1	2	0	71	14.3	1	0	1	59	68	1.05	1.1	0.95	0.87	2	2	2	2	6	72.65	73.9	2.03	1.88	0.5	0.27	5	5	1	1.46	1.25	1	1.3	1.25	0.86	0.6	0.49	39.44	0	4	1	0.6	0.56	45.16	1	3	855	804.3	855	804.3	1018.5
1	2	1	54	30.7	1	0	0	68	69	0.87	1.1	0.91	1.1	2	2	3	1	6	39.55	38.75	2.94	2.89	0.59	0.58	5	5	0.67	1.06	1	0.75	1.11	1	1	0.54	0.43	42.68	1	4	0.67	0.55	0.43	42.68	0	1	723	1268.5	723	1268.5	1355.8
1	2	0	34	8	1	1	1	56	56	0.87	0.76	0.76	1.05	2	2	3	3	6	42.69	37.92	2.85	3.06	0.49	0.47	5	6	0.67	1.32	1.09	0.75	1.43	1.09	0.57	0.6	0.44	40	2	2	0.67	0.65	0.46	42.11	0	0	887.5	1400	1400	887.5	954
1	1	0	56	4.7	1	0	1	57	57	1.15	1.32	1.15	1.32	2	2	3	3	6	64.71	63.21	2.51	3.14	0.56	0.66	6	5	1	1.15	1.13	1	1.35	1.4	0.33	0.41	0.38	34.07	0	0	0.67	0.45	0.45	32.05	0	0	722	839	722	839	1978.3
1	2	0	37	6.8	1	1	1	54	52	1.26	1.2	1.26	1.26	2	2	0	0	5	81.5	68.03	1.83	1.86	0.48	0.51	5	5	0.67	1.56	1.4	0.67	1.56	1.46	0.75	0.76	0.69	49.02	0	3	0.6	0.85	0.69	47.06	0	1	1054	1078.3	1078.3	1054	1111
1	2	0	62	13.3	1	0	1	61	57	0.79	0.87	0.95	1	2	2	0	2	5	71.7	68.64	1.54	1.86	0.26	0.3	5	7	1	1.23	1.21	1	1.15	1.13	1	0.73	0.73	60.42	1	0	1	0.58	0.47	41.89	2	1	1078.5	706	1078.5	706	1233.8
1	2	0	46	37.7	1	0	1	61	61	1.2	1.38	1.51	1.1	2	2	1	2	4	62.84	67.71	2.31	2.37	0.49	0.48	4	5	0.67	1.27	1.13	0.33	1.21	1.17	0.6	0.71	0.6	53.45	0	0	0.25	0.78	0.71	61.22	1	0	1053.5	1020.8	1053.5	1020.8	1995.8
1	2	0	72	12.8	1	0	1	52	57	0.72	0.5	1.05	0.46	1.58	1.43	1	1	5	66.38	57.88	3.23	3.28	0.65	0.54	6	7	0.4	0.41	0.36	0.33	0.5	0.41	0.46	0.19	0.13	37.31	9	10	0.2	0.21	0.21	50.59	5	5	2524.5	1499.8	2524.5	1499.8	2492
1	1	1	37	122.2	4	1	1	54	57	0.4	0.58	0.44	0.55	2	2	3	0	6	48.22	72.77	3.76	1.77	0.65	0.18	5	6	1	1.46	1.4	1	1.21	1.35	1	0.74	0.73	52.08	0	0	1	0.73	0.74	55.32	0	0	822	895.8	895.8	822	1179.3
1	2	1	56	6.5	1	1	1	53	52	0.72	1.32	1.26	1.05	2	2	0	2	5	56.29	61.71	3.21	2.76	0.64	0.61	5	4	0.67	1.32	1.25	0.33	1.3	1.25	0.6	0.81	0.66	52.83	0	0	0	0.8	0.78	62.22	0	0	1516.8	1036.5	1036.5	1516.8	1599.5
1	2	0	54	105.8	1	1	1	48	44	0.6	0.58	0.6	0.6	1.86	1.43	0	0	7	69.85	45.64	3.58	3.81	0.56	0.69	5	7	0.75	1.08	1.03	1	1.27	1.13	0.89	0.57	0.42	40.48	2	1	1	0.55	0.58	51.67	1	4	821.8	879.5	879.5	821.8	1193.8
1	2	1	65	14.5	2	0	0	82	78	0.5	0.58	0.6	0.58	1.86	1.86	1	2	6	76.67	75.8	2.72	2.55	0.22	0.25	5	5	0.67	1.27	1.21	1	1.21	1.25	0.67	0.36	0.54	44.62	0	3	0.4	0.78	0.57	45.9	1	1	1501	1450.8	1501	1450.8	1425.8
1	1	0	46	24.3	5	0	0	66	62	0.95	1.32	0.79	1.2	2	2	2	2	6	88.83	92.99	1.33	1.19	0.33	0.29	8	7	0	1.08	0.97	0.5	1.19	1.21	0	0.66	0.58	60	3	4	0	0.66	0.58	48.33	1	1	1103	888.5	1103	888.5	1119
1	1	0	63	14.8	1	1	1	58	51	0.46	1.26	0.33	1.1	1.43	1.72	0	2	5	70.23	88.75	1.77	1.38	0.31	0.15	6	6	1	1.37	1.4	1	1.37	1.35	0.6	0.66	0.61	43.86	1	1	0.67	0.83	0.56	41.27	0	2	1119.5	928.8	928.8	1119.5	1068.3
1	1	0	50	7.9	1	0	1	62	58	1.15	1.26	1	1.26	2	2	0	0	5	71.92	68.13	2.15	1.44	0.36	0.26	4	4	1	1.46	1.46	1	1.25	1.13	0.83	0.67	0.65	44.44	1	4	0.88	0.61	0.56	49.21	1	2	1500	954	1500	954	1648.8
1	2	1	47	68.1	1	0	1	76	75	1.1	1	0.91	1.05	2	2	2	2	6	31.75	52.42	3.24	2.67	0.7	0.6	5	3	0.8	1.03	0.8	1	1.17	1.09	0.43	0.56	0.37	46.81	1	1	0.7	0.46	0.34	31.37	2	2	2277	1136	2277	1136	2162
1	2	1	46	6.9	5	0	1	64	64	1.2	1	1.26	0.87	1.86	2	0	0	6	65.13	59.36	3.14	3.09	0.56	0.54	5	5	1	1.15	1.13	1	1.19	1.06	0.8	0.74	0.69	60.78	0	1	1	0.85	0.81	76.74	0	2	994.8	1061.8	994.8	1061.8	1574
1	2	0	29	7.6	4	1	1	84	87	1.1	0.95	1.15	1	2	2	3	3	5	81.33	84.96	1.63	1.69	0.4	0.29	6	6	0.67	1.49	1.4	1	1.46	1.4	1	0.9	0.88	62.5	0	0	0.25	0.92	0.88	62.5	0	1	1053	1003	1003	1053	979
1	1	0	60	7.5	1	0	1	49	49	1.15	0.76	1.15	0.91	2	2	0	0	5	56.55	60.72	2.4	2	0.39	0.3	5	5	1	0.86	0.83	0.6	0.79	0.74	0.78	0.56	0.48	57.53	1	3	0.71	0.49	0.44	58.75	0	1	788.5	1028.5	788.5	1028.5	1251.5
1	2	0	57	20.4	1	0	0	72	70	1.05	1.32	1.15	1.32	2	2	2	2	5	83.26	78.67	2.69	2.11	0.34	0.5	5	5	0.5	1.46	1.52	0.67	1.4	1.35	1	0.67	0.69	45.1	0	0	1	0.71	0.78	57.78	0	0	1846.5	1375.8	1846.5	1375.8	1728.5
1	1	1	45	32.5	5	0	1	63	65	0.91	0.76	0.87	0.76	2	2	1	0	5	68.5	74.63	2.43	1.91	0.56	0.46	5	4	0.33	1.19	1.06	0.67	1	0.92	0.22	0.44	0.32	30.56	1	8	0.67	0.37	0.4	43.68	2	1	1136.5	1069.8	1136.5	1069.8	1185
1	1	0	58	10.8	1	1	1	65	66	0.76	0.95	0.95	1.26	1.86	2	0	0	6	48.11	69.05	3.14	2.67	0.59	0.45	5	5	1	1.46	1.35	0.67	1.43	1.3	0.83	0.78	0.71	53.06	0	0	1	0.71	0.73	56.25	1	1	953.5	1169	1169	953.5	921
1	1	0	61	17	5	0	1	48	49	0.55	0.69	0.35	0.55	2	2	0	0	5	68.3	76.67	2.62	1.79	0.15	0.18	6	8	0.67	1.01	0.97	1	1.06	1.03	0.56	0.39	0.29	29.75	2	5	0.43	0.44	0.43	41.46	2	2	1524	1227	1524	1227	1761
1	2	1	52	15.9	5	0	0	84	74	0.69	0.79	0.69	0.79	1.72	1.86	1	1	6	63.48	64.47	2.42	2.11	0.44	0.5	6	5	0.5	1.35	1.35	1	1.4	1.4	0.8	0.65	0.6	44.83	2	7	1	0.74	0.69	49.02	2	1	822.5	830	822.5	830	1020.5
1	1	0	62	6.4	1	0	0	72	68	0.87	0.95	0.79	1.05	2	2	1	2	5	76.52	78.67	1.69	1.97	0.35	0.39	6	6	1	1.21	1.17	0.67	1.13	1	0.8	0.71	0.53	45.45	3	4	0.75	0.64	0.6	60.34	3	3	838.5	887.5	838.5	887.5	1186
1	2	1	69	6.6	1	1	1	55	55	0.87	0.66	1.1	0.79	2	1.86	0	0	6	66.06	68.37	2.83	2.31	0.3	0.41	6	6	1	1.25	1.21	0.67	1.19	1.17	1	0.74	0.64	52.73	4	1	0.83	0.66	0.56	48.39	0	2	904.3	1673.5	1673.5	904.3	1154
1	1	1	58	6	2	1	0	80	62	1.32	1	1.05	1.26	2	2	2	2	4	79.66	88.07	1.74	1.31	0.19	0.13	5	5	0.67	1.17	1.09	1	1.25	1.09	0.8	0.78	0.67	61.54	0	0	0.8	0.83	0.78	71.11	2	0	987.5	1185.5	1185.5	987.5	1233.3
1	1	0	51	17.7	1	0	1	65	68	1.38	0.95	1.38	1.45	2	2	0	1	6	77.65	79.36	1.86	1.44	0.24	0.21	7	7	0	1.56	1.46	1	1.46	1.46	0	0.83	0.81	55.81	0	0	0	0.83	0.78	53.33	0	0	680.8	672	680.8	672	1333
1	1	0	58	6.9	1	1	1	58	55	0.58	0.83	0.87	0.91	1.58	2	2	1	6	59.17	65.08	3.06	3	0.51	0.53	5	5	1	1.37	1.35	1	1.27	1.17	0.67	0.71	0.6	44.83	2	2	0.67	0.66	0.64	54.55	0	0	838.5	739	739	838.5	1120.5
1	1	0	70	11.3	1	1	1	55	60	0.69	0.6	0.72	0.6	2	1.72	3	0	5	78.37	73.64	1.6	1.49	0.21	0.38	4	5	1	1.27	1.25	1	1.25	1.25	0.71	0.74	0.61	49.12	0	2	0.86	0.7	0.56	45.16	0	2	1806.3	1029.8	1029.8	1806.3	1003.8
[truncated: 81 more columns]

## Sheet: VARIABLES
VARIABLE	EXPLANATION
HVFD (1) or HealthyControl (0)	HVFD=patients with homonymous visual field defects
group (1=training group, 2=waiting list control group)
sex (0=male, 1=female)
age
TimeSinceLesion (months)
Etiology (1=infarction, 2=hemorrhage, 3=tumor resection, 4=TBI, 5=other)
SideHVFD (0=left, 1=right)
TypeVFD (0=quadrantanopia, 1=hemianopia)
FFS_1	Functional Field Score at T1 (expressed in points; see text for definition)
FFS_2	Functional Field Score at T2 (expressed in points; see text for definition)
VOD_1	Visual acuity right eye (Snellen)
VOS_1	Visual acuity left eye (Snellen)
VOD_2
VOS_2
contrastsens_1	contrast sensitivity (logarithm score on Gecko Test, see reference in text)
contrastsens_2
ChangeInBorderVFD_12_OS (0=no change, 1=seeing VF increased with regard to earlier measurement, 2=seeing VF decreased with regard to earlier measurement, 3=both increase and decrease found)	change in border between the field defect and intact field for left eye bteween T1 and T2
ChangeInBorderVFD_12_OD (0=no change, 1=seeing VF increased with regard to earlier measurement, 2=seeing VF decreased with regard to earlier measurement, 3=both increase and decrease found)	change in border between the field defect and intact field for right eye bteween T1 and T2
education (Verhage)	level of education according to classification of Verhage (range 1-7, higher value means higher level of education; see reference in text)
VFQ_total_1	total score on Visual Functioning Questionnaire (NEI-VFQ-25) at T1
VFQ_total_2
IMQ_1	total score on Independent Mobility Questionnaire
IMQ_2
CVD_1	total score on Cerebral Visual Disorders questionnaire
CVD_2
DigitSpanForward_1	length of digit span that can be repeated correctly
DigitSpanForward_2
Empty_DsScore_1	proportion (range 0-1) correct answers on digit span test while walking through corridor free of obstacles
Empty_Speed_NO_1	preferred walking speed (measured in corridor free of obstacles with no digit span test)
Empty_Speed_DS_1	walking speed in corridor free of obstacles while simultaneously performing digit span test
Empty_DsScore_2
Empty_Speed_NO_2
Empty_Speed_DS_2
Obst_DsScore_1	proportion (range 0-1) correct answers on digit span test while walking through corridor filled with obstacles
Obst_Speed_NO_1	walking speed in corridor filled with obstacles with no digit span test
Obst_Speed_DS_1	walking speed in corridor filled with obstacles while simultaneously performing digit span test
Obst_PPWStovEmptyDS_DS_1	percentage preferred walking speed (PPWS) as calculated by dividing the walking speed in the obstacle course with digit span test by the walking speed in the obstacle free corridor with digit span test
Obst_contact_NO_tot_1	number of contacts with obstacles during walking through the corridor filled with obstacles with no digit span test
Obst_contact_DS_tot_1	number of contacts with obstacles during walking through the corridor filled with obstacles while simultaneously performing the digit span test
Obst_DsScore_2
Obst_Speed_NO_2
Obst_Speed_DS_2
Obst_PPWStovEmptyDS_DS_2
Obst_contact_NO_tot_2
Obst_contact_DS_tot_2
TT5_RTleft_1	average reaction time to stimuli in the left periphery in the single task condition of the tracking task
TT5_RTright_1	average reaction time to stimuli in the right periphery in the single task condition of the tracking task
TT5_RTblind_1	average reaction time to stimuli in the blind periphery in the single task condition of the tracking task
TT5_RTseeing_1	average reaction time to stimuli in the seeing periphery in the single task condition of the tracking task
TT7_RTleft_1	average reaction time to stimuli in the left periphery in the dual task condition of the tracking task
TT7_RTright_1	average reaction time to stimuli in the right periphery in the dual task condition of the tracking task
TT7_RTblind_1	average reaction time to stimuli in the blind periphery in the dual task condition of the tracking task
TT7_RTseeing_1	average reaction time to stimuli in the seeing periphery in the dual task condition of the tracking task
TT5_RTleft_2
TT5_RTright_2
TT5_RTblind_2
TT5_RTseeing_2
TT7_RTleft_2
TT7_RTright_2
TT7_RTblind_2
TT7_RTseeing_2
TT5_RTmed_1	average reaction time to stimuli in the periphery in the single task condition of the tracking task
TT5_RTmed_2
TT7_RTmed_1	average reaction time to stimuli in the periphery in the dual task condition of the tracking task
TT7_RTmed_2
TT7_SDLP_1	standard deviation of lateral position in the dual task condition of the tracking task
TT7_SDLP_2
TT5_omm_tot_1	number of omissions of peripheral stimuli in the single task condition of the tracking task
TT7_omm_tot_1	number of omissions of peripheral stimuli in the dual task condition of the tracking task
TT5_omm_tot_2
TT7_omm_tot_2
TT5_errors_tot_1	number of incorrect responses to peripheral stimuli in the single task condition of the tracking task
TT7_errors_tot_1	number of incorrect responses to peripheral stimuli in the dual task condition of the tracking task
TT5_errors_tot_2
TT7_errors_tot_2
TT5_RT_Diffblindseeing_1	difference in reaction times between stimuli on the blind and seeing side in the single task condition of the tracking task
TT5_RT_Diffblindseeing_2
TT7_RT_Diffblindseeing_1	difference in reaction times between stimuli on the blind and seeing side in the dual task condition of the tracking task
TT7_RT_Diffblindseeing_2
TT_RT7tov5_med_1	dual-to-single-task-ratio (DSR) as calculated by dividing the mean reaction time to peripheral stimuli in the dual task condition by the mean reaction time in the single task condition
TT_RT7tov5_med_2
TT_RT7tov5_blind_1	dual-to-single-task-ratio (DSR) as calculated by dividing the mean reaction time to stimuli in the blind periphery in the dual task condition by the mean reaction time to stimuli in the blind periphery in the single task condition
TT_RT7tov5_blind_2
TT_RT7tov5_seeing_1	dual-to-single-task-ratio (DSR) as calculated by dividing the mean reaction time to stimuli in the seeing periphery in the dual task condition by the mean reaction time to stimuli in the seeing periphery in the single task condition
TT_RT7tov5_seeing_2
Radner_logRAD_1	minimal readable text size on Radner reading chart (expressed in LogRad units)
Radner_logRAD_2
Radner_wpm_mean_3_7_1	average reading speed (words per minute) on lines 3 to 7 of Radner reading chart
Radner_wpm_mean_3_7_2
Text_wpm_1	reading speed (words per minute) at standardized reading text
Text_correct_1	number of correct answers (range 0-2) after reading the standardized reading text
Text_wpm_2
Text_correct_2
Dots_RT_totAll_1	average reaction time on dot counting test
Dots_RT_fewAll_1	average reaction time on trials with few dots of the dot counting test
Dots_RT_manyAll_1	average reaction time on trials with many dots of the dot counting test
Dots_RT_totAll_2
Dots_RT_fewAll_2
Dots_RT_manyAll_2
Dots_propgoed_tot_1	proportion of correct answers on the dot counting test
Dots_propgoed_few_1	proportion of correct answers on trials with few dots of the dot counting test
Dots_propgoed_many_1	proportion of correct answers on trials with many dots of the dot counting test
Dots_propgoed_tot_2
Dots_propgoed_few_2
Dots_propgoed_many_2
HazardPerc_TotErrors_1	number of incorrect responses on the hazard perception test
HazardPerc_TotErrors_2
HazardPercErrorscore_1	adapted error rate as calculated by the amount of incorrect responses, with very risky responses (“no intervention” when the correct response is “braking”) and very cautious responses (‘braking” when the correct response is “no intervention”) counting as two errors
HazardPercErrorscore_2
HazardPercRisicoindex_1	risk-index : the proportion of risky answers (risk-index = (2*very risky responses + risky responses) / adapted error rate)
HazardPercRisicoindex_2
TO_Errors_1	number of incorrect responses on the parallel search test
TO_omm_Total_1	number of omissions on the parallel search test (participant answered that no target was present, while a target was present)
TO_Errors_2
TO_omm_Total_2
TO_RT_TargetAll_1	average reaction time for trials with a target of the parallel search test
TO_RT_NoTargetAll_1	average reaction time for trials without a target of the parallel search test
TO_RT_TotalAll_1	average reaction time for all trials of the parallel search test
TO_RT_TargetAll_2
TO_RT_NoTargetAll_2
TO_RT_TotalAll_2
CG_Errors_1	number of incorrect responses on the serial search test
CG_omm_Total_1	number of omissions on the serial search test (participant answered that no target was present, while a target was present)
CG_Errors_2
CG_omm_Total_2
CG_RT_TargetAll_1	average reaction time for trials with a target of the serial search test
CG_RT_NoTargetAll_1	average reaction time for trials without a target of the serial search test
CG_RT_TotalAll_1	average reaction time for all trials of the serial search test
CG_RT_TargetAll_2
CG_RT_NoTargetAll_2
CG_RT_TotalAll_2
